# Supplementary material for: Identification of Therapeutic Targets in an Emerging Gastrointestinal Pathogen Campylobacter ureolyticus and Possible Intervention through Natural Products
Source: Antibiotics (Basel). 2022 May 18;11(5):680. doi: 10.3390/antibiotics11050680 (PMC9137744; doi:10.3390/antibiotics11050680)
Supplement: Supplementary file 1 [file antibiotics-11-00680-s001.zip › Supplementary file 1.xlsx]

## Sheet: Supplementary file 1
Organism Scientific Name	Organism Qualifier	Taxonomy id	Assembly Name	Assembly Accession	Source	Annotation	Level	Contig N50	Size	Submission Date	Gene Count	BioProject	BioSample
Campylobacter ureolyticus DSM 20703	strain: DSM 20703	1121102	ASM37460v1	GCA_000374605.1	GenBank		Scaffold	304567	1740590	2013-04-23		PRJNA174981	SAMN02440444
Campylobacter ureolyticus ACS-301-V-Sch3b	strain: ACS-301-V-Sch3b	883165	Camp_ureo_ACS-301-V-SCH3B_V1	GCA_000413435.1	GenBank	From INSDC submitter	Scaffold	306603	1698455	2013-06-21	1779	PRJNA52129	SAMN02596755
Campylobacter ureolyticus	strain: CIT007	827	CIT007v1	GCA_000597825.1	GenBank		Contig	131279	1665702	2014-03-18		PRJNA240200	SAMN02673348
Campylobacter ureolyticus RIGS 9880	strain: RIGS 9880	1032069	ASM119075v1	GCA_001190755.1	GenBank	From INSDC submitter	Complete Genome	1641887	1641887	2015-08-03	1675	PRJNA66811	SAMN03737995
Campylobacter ureolyticus	strain: UMB0112	827	ASM284780v1	GCA_002847805.1	GenBank	From INSDC submitter	Scaffold	272972	1577041	2017-12-28	1657	PRJNA316969	SAMN08193651
Campylobacter ureolyticus	strain: FDAARGOS_673	827	ASM1227317v1	GCA_012273175.1	GenBank	From INSDC submitter	Chromosome	1559179	1559279	2020-04-12	1585	PRJNA231221	SAMN11056388
Campylobacter ureolyticus	strain: LMG 6451	827	ASM1337222v1	GCA_013372225.1	GenBank	From INSDC submitter	Complete Genome	1820334	1820334	2020-06-24	1803	PRJNA633574	SAMN14887001
Campylobacter ureolyticus	strain: FDAARGOS_1102	827	ASM1676689v1	GCA_016766895.1	GenBank	From INSDC submitter	Chromosome	1826698	1826798	2021-01-28	1866	PRJNA231221	SAMN16357271
Campylobacter ureolyticus	strain: NCTC12015	827	57530_E01	GCA_900446685.1	GenBank	From INSDC submitter	Contig	1540280	1589092	2018-07-25	1659	PRJEB6403	SAMEA104167216
Campylobacter ureolyticus	strain: NCTC10941	827	53694_D01	GCA_900460885.1	GenBank	From INSDC submitter	Contig	1827094	1833655	2018-08-07	1875	PRJEB6403	SAMEA87358168
Campylobacter ureolyticus	isolate: MGYG-HGUT-02543	827	UHGG_MGYG-HGUT-02543	GCA_902388215.1	GenBank		Contig	131279	1665702	2019-08-14		PRJEB33885	SAMEA5852048
Campylobacter ureolyticus DSM 20703	strain: DSM 20703	1121102	ASM37460v1	GCF_000374605.1	RefSeq	From INSDC submitter	Scaffold	304567	1740590	2013-04-23	1832	PRJNA174981	SAMN02440444
Campylobacter ureolyticus ACS-301-V-Sch3b	strain: ACS-301-V-Sch3b	883165	Camp_ureo_ACS-301-V-SCH3B_V1	GCF_000413435.1	RefSeq	From INSDC submitter	Scaffold	306603	1698455	2013-06-21	1756	PRJNA52129	SAMN02596755
Campylobacter ureolyticus	strain: CIT007	827	CIT007v1	GCF_000597825.1	RefSeq	From INSDC submitter	Contig	131279	1665702	2014-03-18	1712	PRJNA240200	SAMN02673348
Campylobacter ureolyticus RIGS 9880	strain: RIGS 9880	1032069	ASM119075v1	GCF_001190755.1	RefSeq	From INSDC submitter	Complete Genome	1641887	1641887	2015-08-03	1697	PRJNA66811	SAMN03737995
Campylobacter ureolyticus	strain: UMB0112	827	ASM284780v1	GCF_002847805.1	RefSeq	From INSDC submitter	Scaffold	272972	1577041	2017-12-28	1667	PRJNA316969	SAMN08193651
Campylobacter ureolyticus	strain: FDAARGOS_673	827	ASM1227317v1	GCF_012273175.1	RefSeq	From INSDC submitter	Chromosome	1559179	1559279	2020-04-12	1585	PRJNA231221	SAMN11056388
Campylobacter ureolyticus	strain: LMG 6451	827	ASM1337222v1	GCF_013372225.1	RefSeq	From INSDC submitter	Complete Genome	1820334	1820334	2020-06-24	1842	PRJNA633574	SAMN14887001
Campylobacter ureolyticus	strain: FDAARGOS_1102	827	ASM1676689v1	GCF_016766895.1	RefSeq	From INSDC submitter	Chromosome	1826698	1826798	2021-01-28	1866	PRJNA231221	SAMN16357271
Campylobacter ureolyticus	strain: NCTC12015	827	57530_E01	GCF_900446685.1	RefSeq	From INSDC submitter	Contig	1540280	1589092	2018-07-25	1630	PRJEB6403	SAMEA104167216
Campylobacter ureolyticus	strain: NCTC10941	827	53694_D01	GCF_900460885.1	RefSeq	From INSDC submitter	Contig	1827094	1833655	2018-08-07	1852	PRJEB6403	SAMEA87358168
Campylobacter ureolyticus	isolate: MGYG-HGUT-02543	827	UHGG_MGYG-HGUT-02543	GCF_902388215.1	RefSeq	From INSDC submitter	Contig	131279	1665702	2019-08-14	1711	PRJEB33885	SAMEA5852048
Campylobacter ureolyticus	isolate: CUreolyticusLFYP111	827	CUreolyticusLFYP111	GCF_902652025.1	RefSeq	From INSDC submitter	Contig	310555	1592072	2019-12-05	1644	PRJEB26512	SAMEA6160256
