# Supplementary material for: Identification of Therapeutic Targets in an Emerging Gastrointestinal Pathogen Campylobacter ureolyticus and Possible Intervention through Natural Products
Source: Antibiotics (Basel). 2022 May 18;11(5):680. doi: 10.3390/antibiotics11050680 (PMC9137744; doi:10.3390/antibiotics11050680)
Supplement: Supplementary file 1 [file antibiotics-11-00680-s001.zip › Supplementary file 2.xlsx]

## Sheet: stats
Genome no.	Organism name	No. of core genes	No. of accessory genes	No. of unique genes	No. of exclusively absent genes
1	ACS-301-V-Sch3b.faa	1182	365	114	23
2	CIT007.faa	1182	419	4	0
3	DSM 20703.faa	1182	508	2	0
4	FDAARGOS_673.faa	1182	344	2	0
5	FDAARGOS_1102.faa	1182	515	0	0
6	GCA_016766895.1.faa	1182	515	0	0
7	LFYP111.faa	1182	288	77	16
8	LMG 6451.faa	1182	467	8	4
9	MGYG-HGUT-02543.faa	1182	414	0	0
10	NCTC10941.faa	1182	535	15	0
11	NCTC12015.faa	1182	336	22	0
12	RIGS 9880.faa	1182	309	97	4
13	UMB0112.faa	1182	328	6	4
			5343	347
